# Supplementary material for: Reinterpretation of the nomenclatural type of Pseudobombax heteromorphum (Malvaceae, Bombacoideae) reveals an overlooked new species from Bolivia
Source: PhytoKeys. 2013 May 9;(21):53–61. doi: 10.3897/phytokeys.21.5213 (PMC3689119; doi:10.3897/phytokeys.21.5213)
Supplement: XML Treatment for Pseudobombax pulchellum [file phytokeys.21.5213-treatment1.xml]

<!DOCTYPE tp:taxon-treatment
  PUBLIC "-//TaxonX//DTD Taxonomic Treatment Publishing DTD v0 20100105//EN" "tax-treatment-NSO.dtd">
<tp:taxon-treatment xmlns:tp="http://www.plazi.org/taxpub"><tp:treatment-meta><mixed-citation publication-type="journal"><person-group><name><surname>de Carvalho-Sobrinho</surname><given-names>Jefferson G.</given-names></name><name><surname>de Queiroz</surname><given-names>Luciano P.</given-names></name><name><surname>Alverson</surname><given-names>William S.</given-names></name></person-group><article-title>Reinterpretation of the nomenclatural type of 
                    <italic>Pseudobombax heteromorphum</italic> (Malvaceae, Bombacoideae) reveals an overlooked new species from Bolivia</article-title><source>PhytoKeys</source><day>9</day><month>5</month><year>2013</year><volume>2013</volume><issue>21</issue><fpage>53</fpage><lpage>61</lpage><pub-id pub-id-type="doi">10.3897/phytokeys.21.5213</pub-id></mixed-citation></tp:treatment-meta><tp:nomenclature><tp:taxon-name>
                            <tp:taxon-name-part taxon-name-part-type="genus">Pseudobombax</tp:taxon-name-part>
                            <tp:taxon-name-part taxon-name-part-type="species">pulchellum</tp:taxon-name-part>
                        <object-id xmlns:xlink="http://www.w3.org/1999/xlink" xlink:type="simple">urn:lsid:ipni.org:names:77128380-1</object-id>
								<object-id xmlns:xlink="http://www.w3.org/1999/xlink" xlink:type="simple">http://species-id.net/wiki/Pseudobombax_pulchellum</object-id>
								</tp:taxon-name><tp:taxon-authority>Carv.–Sobr.</tp:taxon-authority><tp:taxon-status xmlns:xlink="http://www.w3.org/1999/xlink" xlink:type="simple">sp. nov.</tp:taxon-status><xref ref-type="fig" rid="F2">Figs 2</xref><xref ref-type="fig" rid="F3">, 3</xref></tp:nomenclature><tp:treatment-sec sec-type="Diagnosis"><title>Diagnosis.</title><p>Similar to <!--PageBreak--><italic><tp:taxon-name>Pseudobombax longiflorum</tp:taxon-name></italic> (Mart.) A.Robyns by its long petiolules, obovate to suborbicular leaflets, and maculate seeds, but differing by the smaller leaves, flowers and fruits, slender branches, petioles 4 times the length of the petiolules (vs. a petiole/petiolule ratio of 6–12 in <italic><tp:taxon-name>Pseudobombax longiflorum</tp:taxon-name></italic>), and fruits acuminate for the distal 20% of their length (vs. 3%–5% in <italic><tp:taxon-name>Pseudobombax longiflorum</tp:taxon-name></italic>).</p></tp:treatment-sec><tp:treatment-sec sec-type="Type"><title>Type.</title><p>BOLIVIA. Santa Cruz: 42 km E of Curuyuqui, <named-content xmlns:xlink="http://www.w3.org/1999/xlink" content-type="dwc:verbatimCoordinates" xlink:type="simple">18°45'56"S, 62°13'59"W</named-content>, 350 m, 25 October 1991 (lf, fr), <italic>A. Gentry, R. Foster &amp; M. Peña 75227</italic> (holotype: MO!; isotypes: F!, LPB!, USZ!, WIS!).</p></tp:treatment-sec><tp:treatment-sec sec-type="Description"><title>Description.</title><p>Treelets3–8 m, deciduous; branches glabrous, relatively slender, often covered with pale wax; brachyblasts absent. Stipules not seen. Leaves palmately compound, clustered at apex of the branches; petioles (17–) 34–87 mm long, flattened, slender, glabrous, usually glaucous with pale wax at the ends, bases slightly thickened, apices slightly thickened to 3–4 mm diam.; petiolules 14–22 mm long; leaflets (4) 5 (7), chartaceous, proximal leaflets 17–38 × 9–30 mm, distal leaflets 45–57 (–75) × 29–51 mm, obovate, broadly elliptic to suborbicular, apices retuse, rarely acuminate, bases obtuse, rounded, truncate to slightly cordate, margins entire, glabrous on both surfaces, except for sparse, peltate microtrichomes, abaxial surface dull-brown in dried state, midrib prominent abaxially, 8–12 secondary veins inconspicuous, intersecondary veins present, tertiary veins reticulate. Complete inflorescences not seen; pedicels 19 mm long (–26 mm when in fruit). Flowers c. 65 mm long; receptacle with single whorl of c. 5 glands; calyces 8–9 × 11–15 mm, cupular to campanulate, truncate, outwardly glabrous except for peltate microtrichomes, internally sericeous; petals (50–) 61–70 × 6–8 mm, linear to lanceolate, apex acute, dark-brown externally, covered with tufted, rigid hairs, inwardly pilose to glabrescent towards the base, covered mainly by verrucose microtrichomes; stamens c. 150–200, staminal tube 9–10 × 4 mm, pubescent, phalanges absent, filaments free for 40–58 mm, anthers hippocrepiform c. 2 mm long; ovary 5 × 2 mm, oblong-obovoid, glabrous except for peltate microtrichomes, style c. 70 mm long, glabrous, stigma inconspicuously 5-lobed. Capsules c. 90 mm long, woody, oblong-obovoid, conspicuously acuminate for distal 15 mm or so, valves coriaceous, glabrous, kapok abundant, golden brown. Seeds c. 5 mm diam., subglobose to pyriform, maculate, glabrous.</p><fig id="F2" position="float" orientation="portrait"><label>Figure 2.</label><caption><p>Photograph of an isotype of <italic><tp:taxon-name>Pseudobombax pulchellum</tp:taxon-name></italic> Carv.-Sobr. (<italic><tp:taxon-name>Gentry</tp:taxon-name></italic> et al.75227, F 2111431).</p></caption><graphic xmlns:xlink="http://www.w3.org/1999/xlink" xlink:href="PhytoKeys-021-053-g002.jpg" position="float" orientation="portrait" xlink:type="simple"/></fig><fig id="F3" position="float" orientation="portrait"><label>Figure 3.</label><caption><p>Distribution of <italic><tp:taxon-name>Pseudobombax pulchellum</tp:taxon-name></italic> Carv.-Sobr. in Santa Cruz, Bolivia. Dashed lines indicate the boundaries of the Kaa-Iya del Gran Chaco National Park.</p></caption><graphic xmlns:xlink="http://www.w3.org/1999/xlink" xlink:href="PhytoKeys-021-053-g003.jpg" position="float" orientation="portrait" xlink:type="simple"/></fig></tp:treatment-sec><tp:treatment-sec sec-type="Distribution"><title>Distribution.</title><p><italic><tp:taxon-name>Pseudobombax pulchellum</tp:taxon-name></italic> is known from only four sites in the Department of Santa Cruz, Bolivia, and appears to be endemic to Chiquitano dry forest at elevations of 230 to 520 m.</p></tp:treatment-sec><tp:treatment-sec sec-type="Phenology"><title>Phenology.</title><p>Flowers of this new species are known from a single collection made in June; fruiting material was collected in October.</p></tp:treatment-sec><tp:treatment-sec sec-type="Etymology"><title>Etymology.</title><p>The specific epithet refers to the small, delicate leaflets and long, slender petiolules of this species, diagnostic even in sterile specimens. The epithet also honors the Brazilian botanist Aline Costa da Mota for her important insights and collaboration on the systematics of <tp:taxon-name>Bombacoideae</tp:taxon-name>.</p></tp:treatment-sec><tp:treatment-sec sec-type="Conservation status"><title>Conservation status.</title><p>Although <italic><tp:taxon-name>Pseudobombax pulchellum</tp:taxon-name></italic> occurs in the Kaa-Iya del Gran Chaco National Park, itmust be considered Near Threatened because it is known from only four sites and “there are plausible events that may cause the species to decline, but these are unlikely to make the species Extinct or Critically Endangered in a short time” (<xref ref-type="bibr" rid="B3">IUCN 2010</xref>). Extensive fieldwork in other areas of dry forests in Bolivia is necessary to properly survey and to assess the status of this species.</p><!--PageBreak--><!--PageBreak--></tp:treatment-sec><tp:treatment-sec sec-type="Specimens examined"><title>Specimens examined.</title><p><bold>BOLIVIA. Santa Cruz</bold>: Chiquitos, 19–23 Dec 1993 (fr), <italic>G. Navarro Sanchez 2192</italic> (LPB!); Cordillera, 09 January 1993 (lf), <italic>G. Navarro Sanchez 1713</italic> (MO!, USZ!); <italic>ibidem</italic>, <named-content xmlns:xlink="http://www.w3.org/1999/xlink" content-type="dwc:verbatimCoordinates" xlink:type="simple">18°29'20"S, 61°07'06"W</named-content>, 230 m, 17 June 1998 (fl), <italic>Alfredo F. Fuentes &amp; G. Navarro Sanchez 2436</italic> (MO!); Ñuflo de Chavez, <named-content xmlns:xlink="http://www.w3.org/1999/xlink" content-type="dwc:verbatimCoordinates" xlink:type="simple">17°05'00"S, 61°47'00"W</named-content>, 400 m, 24 October 1995 (lf), <italic>Alfredo F. Fuentes 1132</italic> (LPB!, USZ,WIS!).</p></tp:treatment-sec><tp:treatment-sec sec-type="Discussion"><title>Discussion.</title><p><italic><tp:taxon-name>Pseudobombax pulchellum</tp:taxon-name></italic> is a remarkable species by its diminutive aspect, especially the relatively small, retuse, obovate to suborbicular leaflets, and the flowers; the petiolules are markedly long in relation to the petiole, and fruits are conspicuously acuminate. It seems to be closely related to <italic><tp:taxon-name>Pseudobombax longiflorum</tp:taxon-name></italic> (Mart.) A. Robyns, a sympatric congener in Bolivian Chiquitano dry forest. The two are similar because of their glabrous aspect, long petiolules, leaflets with retuse apices, truncate to cordate bases, and maculate seeds.</p><p><!--PageBreak-->The new species is also similar to <italic><tp:taxon-name>Pseudobombax croizatii</tp:taxon-name></italic> A.Robyns and <italic><tp:taxon-name>Pseudobombax minimum</tp:taxon-name></italic> Carv.-Sobr. &amp; L.P. Queiroz; both of these species share small flowers (60–65 mm long), glabrous staminal tubes, androecia with relatively few stamens (c. 150–200), and glabrous fruits. The following key can be used to separate these four species of <italic><tp:taxon-name>Pseudobombax</tp:taxon-name></italic>.</p><table-wrap content-type="key" position="anchor" orientation="portrait"><table><tbody><tr><td rowspan="1" colspan="1">1</td><td rowspan="1" colspan="1">Petiolules 14–75 mm long. Petals externally blackish, staminal tube lacking phalanges (filaments freely originating from the apex of the tube). Seeds bicolored, maculate</td><td rowspan="1" colspan="1">2</td></tr><tr><td rowspan="1" colspan="1">–</td><td rowspan="1" colspan="1">Petiolules to 5 mm long. Petals externally cream-colored, staminal tube originating phalanges 3–5 mm long. Seeds uniformly colored</td><td rowspan="1" colspan="1">3</td></tr><tr><td rowspan="1" colspan="1">2</td><td rowspan="1" colspan="1">Petioles 4 times the length of the petiolules. Flowers c. 65 mm long, calyx 8–9 mm long, staminal tube c. 10 mm long. Capsules c. 90 mm long, acuminate for the distal 20% of their length</td><td rowspan="1" colspan="1"><italic><tp:taxon-name>Pseudobombax pulchellum</tp:taxon-name></italic> (Bolivia)</td></tr><tr><td rowspan="1" colspan="1">–</td><td rowspan="1" colspan="1">Petioles 6–12 times the length of the petiolules. Flowers 15–22 mm long, calyx 15–25 mm long, staminal tube 35–60 mm long. Capsules 14–24 mm long, acuminate for the distal 3%–5% of their length</td><td rowspan="1" colspan="1"><italic><tp:taxon-name>Pseudobombax longiflorum</tp:taxon-name></italic> (Bolivia, Brazil, Paraguay, Peru)</td></tr><tr><td rowspan="1" colspan="1">3</td><td rowspan="1" colspan="1">Leaflets 7–9, obovate, cuneate, margins revolute. Flowers to 60 mm long, staminal tube glabrous. Capsules 55 mm long, not acuminate</td><td rowspan="1" colspan="1"><italic><tp:taxon-name>Pseudobombax minimum</tp:taxon-name></italic> (Central Brazil)</td></tr><tr><td rowspan="1" colspan="1">–</td><td rowspan="1" colspan="1">Leaflets 5, elliptic to broad-elliptic, acute, margins plane. Flowers 85–100 mm long, staminal tube with bands of simple trichomes. Capsules c. 70 mm long, acuminate</td><td rowspan="1" colspan="1"><italic><tp:taxon-name>Pseudobombax croizatii</tp:taxon-name></italic> (Colombia, Venezuela)</td></tr></tbody></table></table-wrap></tp:treatment-sec><ref-list><ref id="B3"><mixed-citation xmlns:xlink="http://www.w3.org/1999/xlink" xlink:type="simple"><person-group><name name-style="western"><surname>IUCN</surname><given-names>Standards and Petitions Subcommittee</given-names></name></person-group> (<year>2010</year>) <source>Guidelines for Using the IUCN Red List Categories and Criteria. Version 8.1. Prepared by the Standards and Petitions Subcommittee in March 2010. <ext-link ext-link-type="uri" xlink:href="http://intranet.iucn.org/webfiles/doc/SSC/RedList/RedListGuidelines.pdf" xlink:type="simple">http://intranet.iucn.org/webfiles/doc/SSC/RedList/RedListGuidelines.pdf</ext-link> [accessed 09.10.2011]</source></mixed-citation></ref></ref-list></tp:taxon-treatment>
